# Supplementary material for: Ucl fimbriae regulation and glycan receptor specificity contribute to gut colonisation by extra-intestinal pathogenic Escherichia coli
Source: PLoS Pathog. 2022 Jun 14;18(6):e1010582. doi: 10.1371/journal.ppat.1010582 (PMC9236248; doi:10.1371/journal.ppat.1010582)
Supplement: S1 Data — This file contains information about the genome features, virulence factors, putative phage and methylome motif summary of F11. (XLSX) [file ppat.1010582.s002.xlsx]

## Sheet: Genome features
Molecule	Genbank Accession	size (bp)	GC %	#genes	#pseudogenes	#rRNAs	#tRNAs
Chromosome	CP076123.1	5048308	50.4	4819	136	22	86
Plasmid pF11A (IncF F29:A-:B10))	CP076124.1	114223	51	133	16	-	-

## Sheet: Virulence factors
GENE	START	END	%COVERAGE	%IDENTITY	DATABASE	ACCESSION	PRODUCT
hofC	115721	116923	100	95.93	ecoli_vf	gi:15799790	type IV pilin biogenesis protein
hofB	116913	118298	100	97.83	ecoli_vf	gi:15799791	hypothetical protein
ppdD	118308	118748	100	98.64	ecoli_vf	gi:15799792	putative major pilin subunit
usp	123276	125057	100	100	ecoli_vf	gi:110640324	colicin
aec32	242841	243341	100	100	ecoli_vf	gi:110640432	hypothetical protein
aec31	243338	244837	100	99.53	ecoli_vf	gi:117622501	hypothetical protein
aec30	244707	248234	100	100	ecoli_vf	gi:110640434	IcmF-like protein
aec29	248254	249762	100	100	ecoli_vf	gi:110640435	hypothetical protein
aec28	249701	250444	100	100	ecoli_vf	gi:110640436	hypothetical protein
clpV	250441	253203	100	99.93	ecoli_vf	gi:110640437	Clp ATPase
aec26	253213	253977	100	100	ecoli_vf	gi:110640438	hypothetical protein
aec25	253982	255328	100	100	ecoli_vf	gi:110640439	hypothetical protein
aec24	255331	255855	100	99.81	ecoli_vf	gi:110640440	lipoprotein
aec23	255852	257294	100	99.31	ecoli_vf	gi:218557162	hypothetical protein
aec22	257149	258198	100	100	ecoli_vf	gi:110640442	hypothetical protein
ECP_0235	258162	260012	100	100	ecoli_vf	gi:110640443	hypothetical protein
aec19	260009	260434	100	100	ecoli_vf	gi:110640444	hypothetical protein
aec18	260439	261923	100	100	ecoli_vf	gi:110640445	hypothetical protein
aec17	261946	262500	100	99.64	ecoli_vf	gi:218557167	hypothetical protein
aec16	263155	263673	100	100	ecoli_vf	gi:110640447	hemolysin co-regulated protein
aec15	263894	265876	100	99.04	ecoli_vf	gi:110640448	Vgr-like protein
aec14	265983	267029	100	100	ecoli_vf	gi:110640449	hypothetical protein
ECP_0242	267022	268461	100	100	ecoli_vf	gi:110640450	hypothetical protein
aec11	268436	268726	100	100	ecoli_vf	gi:110640451	hypothetical protein
aec8	269977	270480	100	100	ecoli_vf	gi:110640454	hypothetical protein
aec7	270550	271062	100	100	ecoli_vf	gi:117622522	hypothetical protein
nadb	431344	432966	100	96.86	ecoli_vf	SPG000049	Escherichia coli str. K-12 substr. MG1655 complete genome
flk	720525	721520	100	98.39	ecoli_vf	gi:15802868	flagella biosynthesis regulator
wzx_o6	1040735	1041991	100	100	ecoli_vf	SPG000047	Escherichia coli wbb gene cluster encoding O6 LPS side chain biosynthesis region.
hma	1114322	1116469	100	100	ecoli_vf	gi:26248334	putative outer membrane receptor for iron compound or colicin
clbA	1123535	1124269	100	100	ecoli_vf	gi:112292720	putative 4'-phosphopantetheinyl transferase
clbR	1124270	1124482	100	100	ecoli_vf	gi:112292719	putative regulatory protein
clbB	1124916	1134536	100	100	ecoli_vf	gi:112292718	putative hybrid polyketide-non-ribosomal peptide synthetase
clbC	1134577	1137177	100	100	ecoli_vf	gi:112292717	putative polyketide synthase
clbD	1137187	1138056	100	100	ecoli_vf	gi:112292716	putative 3-hydroxyacyl-CoA dehydrogenase
clbE	1138086	1138334	100	100	ecoli_vf	gi:112292715	putative D-alanyl carrier protein
clbF	1138338	1139468	100	100	ecoli_vf	gi:112292714	putative acyl-CoA dehydrogenase
clbG	1139465	1140733	100	100	ecoli_vf	gi:112292713	putative malonyl-CoA transacylase
clbH	1140781	1145577	100	99.98	ecoli_vf	gi:112292712	putative non-ribosomal peptide synthase
clbI	1145627	1148659	100	99.97	ecoli_vf	gi:112292711	putative polyketide synthase
clbJ	1148703	1155203	100	99.98	ecoli_vf	gi:112292710	putative non-ribosomal peptide synthase
clbK	1155214	1161678	100	100	ecoli_vf	gi:112292709	putative hybrid non-ribosomal peptide-polyketide synthetase
clbL	1161671	1163134	100	100	ecoli_vf	gi:112292708	putative amidase
clbM	1163196	1164635	100	100	ecoli_vf	gi:112292707	putative drug/sodium antiporter
clbN	1164632	1168999	100	99.98	ecoli_vf	gi:112292706	putative non-ribosomal peptide synthetase
clbO	1169030	1171489	100	100	ecoli_vf	gi:112292705	putative polyketide synthase
clbP	1171502	1173016	100	100	ecoli_vf	gi:112292704	putative penicillin binding protein
clbQ	1173009	1173731	100	100	ecoli_vf	gi:112292703	putative thioesterase
fyuA	1189668	1191689	100	100	ecoli_vf	gi:26248288	Putative pesticin receptor precursor
ybtE	1191820	1193397	100	100	ecoli_vf	gi:110642117	yersiniabactin siderophore biosynthetic protein YbtE
ybtT	1193401	1194204	100	100	ecoli_vf	gi:386629714	putative thioesterase
ybtU	1194201	1195361	100	99.91	ecoli_vf	gi:218705474	Thiazolinyl-S-HMWP1 reductase YbtU
irp1	1195298	1204789	100	100	ecoli_vf	gi:110642114	yersiniabactin biosynthetic protein
irp2	1204877	1211002	99.85	99.85	ecoli_vf	gi:386629711	phenyloxazoline synthase MbtB
ybtA	1211175	1212134	100	100	ecoli_vf	gi:26248275	Putataive AraC type regulator
ybtP	1212301	1214103	100	99.94	ecoli_vf	gi:26248274	Putative inner membrane ABC-transporter
ybtQ	1214063	1215892	100	99.94	ecoli_vf	gi:26248273	Putative ABC transporter protein
ybtX	1215762	1217165	100	99.93	ecoli_vf	gi:26248272	Putative cytoplasmic transmembrane protein
ybtS	1217193	1218497	100	100	ecoli_vf	gi:26248271	anthranilate synthase component I
tcpC	1234430	1235353	100	100	ecoli_vf	gi:26248250	Tir domain containing protein TcpC
fliR	1262666	1263451	100	97.58	ecoli_vf	gi:15802385	flagellar biosynthesis protein FliR
fliQ	1263460	1263729	100	97.41	ecoli_vf	gi:15802384	flagellar biosynthesis protein FliQ
fliP	1263739	1264476	100	97.83	ecoli_vf	gi:15802383	flagellar biosynthesis protein FliP
fliO	1264476	1264841	100	97.81	ecoli_vf	gi:161367586	flagellar biosynthesis protein FliO
fliN	1264844	1265257	100	97.1	ecoli_vf	gi:15802381	flagellar motor switch protein FliN
fliM	1265254	1266258	100	98.51	ecoli_vf	gi:15802380	flagellar motor switch protein FliM
fliL	1266263	1266727	100	99.14	ecoli_vf	gi:15802379	flagellar basal body-associated protein FliL
fliK	1266832	1267959	100	96.9	ecoli_vf	gi:15802378	flagellar hook-length control protein
fliJ	1267956	1268399	100	98.87	ecoli_vf	gi:15802377	flagellar biosynthesis chaperone
fliI	1268418	1269791	100	97.89	ecoli_vf	gi:161367587	flagellum-specific ATP synthase
fliH	1269791	1270477	100	96.51	ecoli_vf	gi:161367588	flagellar assembly protein H
fliG	1270470	1271465	100	98.8	ecoli_vf	gi:15802374	flagellar motor switch protein G
fliF	1271458	1273116	100	97.89	ecoli_vf	gi:15802373	flagellar MS-ring protein
fliE	1273331	1273645	100	97.46	ecoli_vf	gi:15802372	flagellar hook-basal body protein FliE
fliT	1282358	1282723	100	97	ecoli_vf	gi:15802361	flagellar biosynthesis protein FliT
fliS	1282723	1283133	100	97.32	ecoli_vf	gi:15802360	flagellar protein FliS
fliD	1283158	1284564	100	97.44	ecoli_vf	gi:15802359	flagellar capping protein
fliA	1286816	1287535	100	99.03	ecoli_vf	gi:15802357	flagellar biosynthesis sigma factor
fliZ	1287545	1288132	100	97.96	ecoli_vf	gi:15802356	flagella biosynthesis protein FliZ
fliY	1288220	1289020	100	97.75	ecoli_vf	gi:15802355	cystine transporter subunit
flhD	1309623	1309982	100	98.89	ecoli_vf	gi:15802304	transcriptional activator FlhD
flhC	1309985	1310563	100	98.45	ecoli_vf	gi:15802303	transcriptional activator FlhC
motA	1310690	1311577	100	98.09	ecoli_vf	gi:15802302	flagellar motor protein MotA
motB	1311574	1312500	100	96.87	ecoli_vf	gi:15802301	flagellar motor protein MotB
cheA	1312505	1314469	100	97.91	ecoli_vf	gi:15802300	chemotaxis protein CheA
cheW	1314490	1314993	100	97.62	ecoli_vf	gi:15802299	purine-binding chemotaxis protein
tar/cheM	1315138	1316799	100	97.89	ecoli_vf	gi:15802298	methyl-accepting chemotaxis protein II
cheR	1317090	1317950	100	98.14	ecoli_vf	gi:15802296	chemotaxis methyltransferase CheR
cheB	1317953	1319002	100	97.05	ecoli_vf	gi:15802295	chemotaxis-specific methylesterase
cheY	1319017	1319406	100	98.72	ecoli_vf	gi:15802294	chemotaxis regulatory protein CheY
cheZ	1319417	1320061	100	98.61	ecoli_vf	gi:15802293	chemotaxis regulator CheZ
flhB	1320270	1321418	100	98.43	ecoli_vf	gi:15802292	flagellar biosynthesis protein FlhB
flhA	1321411	1323487	99.9	95.43	ecoli_vf	gi:15802291	flagellar biosynthesis protein FlhA
flhE	1323489	1323877	98.98	93.83	ecoli_vf	gi:15802290	flagellar protein
Z2200	1683760	1684323	100	96.81	ecoli_vf	gi:15801631	putative major fimbrial subunit
Z2201	1684676	1685395	100	97.08	ecoli_vf	gi:15801632	putative fimbrial chaperone protein
fimD	1685437	1688088	100	97.66	ecoli_vf	gi:387607091	fimbrial outer membrane usher protein
fimF	1688102	1688632	100	98.12	ecoli_vf	gi:387607090	fimbrial protein
Z2205	1688645	1689148	100	97.82	ecoli_vf	gi:15801635	putative fimbrial-like protein
Z2206	1689208	1690122	100	96.72	ecoli_vf	gi:15801636	putative adhesin; FimH protein
aec15	1737745	1739434	85.22	97.69	ecoli_vf	gi:117622516	hypothetical protein
upaH	1787035	1793754	91.09	98.91	ecoli_vf	gi:110641590	autotransporter/adhesin
sitA	2007197	2008111	100	100	ecoli_vf	gi:110641374	iron transport protein periplasmic-binding protein
sitB	2008111	2008938	100	100	ecoli_vf	gi:110641373	iron transport protein ATP-binding component
sitC	2008935	2009792	100	100	ecoli_vf	gi:110641372	iron transport protein inner membrane component
sitD	2009789	2010646	100	100	ecoli_vf	gi:110641371	iron transport protein inner membrane component
iss2	2033982	2034289	99.68	94.48	ecoli_vf	SPG000143	Escherichia coli Iss (iss) gene complete cds.
ycfz	2065686	2066471	99.62	96.32	ecoli_vf	SPG000092	putative factor
flgL	2105950	2106903	100	98.01	ecoli_vf	gi:15801200	flagellar hook-associated protein FlgL
flgK	2106915	2108558	100	97.63	ecoli_vf	gi:15801199	flagellar hook-associated protein FlgK
flgJ	2108624	2109565	100	97.13	ecoli_vf	gi:15801198	flagellar rod assembly protein/muramidase FlgJ
flgI	2109565	2110662	100	96.54	ecoli_vf	gi:15801197	flagellar basal body P-ring protein
flgH	2110674	2111372	100	98.71	ecoli_vf	gi:15801196	flagellar basal body L-ring protein
flgG	2111425	2112207	100	98.21	ecoli_vf	gi:15801195	flagellar basal body rod protein FlgG
flgF	2112379	2113134	100	97.49	ecoli_vf	gi:15801194	flagellar basal body rod protein FlgF
flgE	2113154	2114359	100	96.93	ecoli_vf	gi:15801193	flagellar hook protein FlgE
flgD	2114384	2115079	100	96.98	ecoli_vf	gi:15801192	flagellar basal body rod modification protein
flgC	2115091	2115495	100	98.27	ecoli_vf	gi:15801191	flagellar basal body rod protein FlgC
flgB	2115499	2115915	100	99.04	ecoli_vf	gi:15801190	flagellar basal body rod protein FlgB
flgA	2116070	2116729	100	96.52	ecoli_vf	gi:15801189	flagellar basal body P-ring biosynthesis protein FlgA
flgN	2117103	2117519	100	98.08	ecoli_vf	gi:15801187	flagella synthesis protein FlgN
csgC	2141642	2141974	100	99.4	ecoli_vf	gi:15801160	putative autoagglutination protein
csgA	2142033	2142491	100	98.69	ecoli_vf	VFG045793	curlin major subunit CsgA
csgB	2142532	2143014	100	99.79	ecoli_vf	VFG045792	minor curlin subunit CsgB
csgD	2143741	2144391	100	99.69	ecoli_vf	VFG045791	putative 2-component transcriptional regulator for 2nd curli operon
csgE	2144396	2144785	100	98.97	ecoli_vf	VFG045790	curli production assembly/transport component CsgE
csgF	2144810	2145226	100	99.04	ecoli_vf	VFG045789	curli production assembly/transport component CsgF
csgG	2145253	2146086	100	98.32	ecoli_vf	gi:15801154	curli production assembly/transport component 2nd curli operon
ompA	2212953	2213993	100	99.62	ecoli_vf	gi:7188818	outer membrane protein A
artj	2332703	2333434	100	96.31	ecoli_vf	SPG000096	E.coli artP artI artQ artM and artJ genes.
nada	2449294	2450337	100	97.61	ecoli_vf	SPG000048	Escherichia coli str. K-12 substr. MG1655 complete genome
entA	2582383	2583129	100	98.26	ecoli_vf	gi:26246575	23-dihydro-23-dihydroxybenzoate dehydrogenase
entB	2583129	2583986	100	99.18	ecoli_vf	gi:26246574	isochorismatase
entE	2584000	2585610	100	97.89	ecoli_vf	gi:26246573	23-dihydroxybenzoate-AMP ligase component of enterobactin synthase multienzyme complex
entC	2585620	2586807	100	99.66	ecoli_vf	gi:26246572	isochorismate synthase 1
fepB	2586984	2587940	100	99.27	ecoli_vf	gi:26246571	ferrienterobactin ABC transporter periplasmic binding protein
entS	2587944	2589194	100	98.56	ecoli_vf	gi:26246570	enterobactin exporter iron-regulated
fepD	2589293	2590309	100	98.53	ecoli_vf	gi:26246569	ferrienterobactin ABC transporter permease
fepG	2590306	2591298	100	99.19	ecoli_vf	gi:26246568	iron-enterobactin ABC transporter permease
fepC	2591295	2592110	100	100	ecoli_vf	gi:26246567	ferrienterobactin ABC transporter ATPase
fepE	2592107	2593240	100	92.42	ecoli_vf	gi:26246566	ferric enterobactin transport protein FepE
entF	2593484	2597337	99.28	98.73	ecoli_vf	gi:26246565	enterobactin synthase multienzyme complex component ATP-dependent
fes	2597555	2598757	100	99.67	ecoli_vf	gi:26246563	enterobactin/ferric enterobactin esterase
fepA	2598999	2601248	100	98.09	ecoli_vf	gi:26246561	ferrienterobactin outer membrane transporter
entD	2601273	2602043	100	97.02	ecoli_vf	gi:26246560	phosphopantetheinyl transferase component of enterobactin synthase multienzyme complex
ibeB	2613121	2614503	100	100	ecoli_vf	gi:110640802	copper/silver efflux system outer membrane protein CusC
ompt	2623671	2624624	100	98.53	ecoli_vf	SPG000077	E. coli ompT gene for outer membrane protease.
ehaB	2785829	2788816	100	99.93	ecoli_vf	gi:91209435	structural protein
eaeH	2855588	2859835	100	99.95	ecoli_vf	gi:110640572	adhesin/invasin
ecpR	2869087	2869677	100	100	ecoli_vf	gi:26246303	Hypothetical protein ykgK
ecpA	2869721	2870339	100	99.52	ecoli_vf	gi:91209355	MatB precursor
ecpB	2870348	2871064	100	100	ecoli_vf	gi:110640560	hypothetical protein YagY precursor
ecpC	2871090	2873615	100	100	ecoli_vf	gi:110640559	hypothetical protein YagX precursor
ecpD	2873605	2875248	100	100	ecoli_vf	gi:26246299	Hypothetical protein yagW
ecpE	2875172	2875927	100	100	ecoli_vf	gi:26246298	Hypothetical protein yagV precursor
vat	2879536	2883666	100	99.95	ecoli_vf	gi:110640550	SepA
agn43	2892002	2895130	100	100	ecoli_vf	gi:110640537	putative autotransporter
iroB	2918037	2919200	100	99.4	ecoli_vf	gi:26247128	glucosyltransferase IroB
iroC	2919214	2922999	100	99.31	ecoli_vf	gi:91210150	IroC protein
iroD	2923103	2924332	100	100	ecoli_vf	gi:110640510	putative esterase
iroE	2924417	2925373	100	100	ecoli_vf	gi:110640509	IroE protein
iroN	2925418	2927595	100	100	ecoli_vf	gi:110640508	TonB dependent outer membrane siderophore receptor
focX	2928089	2928640	100	99.09	ecoli_vf	gi:26247121	putative regulatory protein
focY	2928787	2929527	100	99.19	ecoli_vf	gi:26247120	hypothetical protein
sfaH	2929831	2930799	100	98.45	ecoli_vf	gi:386598806	protein FimH
sfaS	2930792	2931283	100	100	ecoli_vf	gi:110640504	F1C minor fimbrial subunit protein G presursor
sfaG	2931305	2931832	100	100	ecoli_vf	gi:91210142	S fimbriae minor subunit SfaG
sfaF	2931845	2934524	100	99.44	ecoli_vf	gi:91210141	S fimbriae outer membrane usher SfaF
sfaE	2934546	2935241	100	100	ecoli_vf	gi:110640501	F1C periplasmic chaperone
sfaD	2935282	2935830	100	99.64	ecoli_vf	gi:91210139	S fimbriae minor subunit SfaD
sfaA	2935892	2936437	100	100	ecoli_vf	gi:110640499	S-fimbrial protein subunit precursor
sfaB	2936811	2937140	100	100	ecoli_vf	gi:110640498	major pilu subunit operon regulatory protein PapB
sfaC	2937496	2937780	100	99.3	ecoli_vf	gi:91210136	S fimbrial switch regulatory protein SfaC
c3385	3048432	3048953	100	99.81	ecoli_vf	gi:26249220	hypothetical protein
ECP_2801	3049012	3050550	100	99.94	ecoli_vf	gi:110642956	hypothetical protein
ECP_2802	3050568	3051905	100	100	ecoli_vf	gi:110642957	hypothetical protein
APECO1_3715	3051902	3052567	100	100	ecoli_vf	gi:117625044	hypothetical protein
ECP_2804	3052580	3054232	100	100	ecoli_vf	gi:110642959	OmpA family membrane protein
ECP_2805	3054290	3054781	100	100	ecoli_vf	gi:110642960	hemolysin-coregulated protein Hcp
ECP_2806	3054973	3057609	100	100	ecoli_vf	gi:110642961	CLPA/B-type chaperone protein
ECP_2810	3061646	3064165	100	100	ecoli_vf	gi:110642965	VGR-related protein
ECP_2814	3067368	3070799	100	100	ecoli_vf	gi:110642969	hypothetical protein
ECP_2815	3070765	3072402	100	100	ecoli_vf	gi:110642970	hypothetical protein
c3400	3074309	3077113	99.93	98.82	ecoli_vf	gi:26249235	hypothetical protein
ECP_2821	3077094	3077630	100	100	ecoli_vf	gi:110642976	hypothetical protein
ECP_2822	3077634	3078062	100	99.77	ecoli_vf	gi:110642977	hypothetical protein
ECABU_c31070	3078062	3079438	100	99.49	ecoli_vf	gi:386640312	ImpA-related N-terminal family protein
malx	3082542	3084122	100	98.61	ecoli_vf	SPG000039	Escherichia coli strain CFT073 beta-cystathionase (r3) gene partial cds; MalX (malX) and sacpa operon antiterminator R1 (r1) genes complete cds; and F447 (f447) gene partial cds.
ppdc	3099940	3100263	100	97.84	ecoli_vf	SPG000140	Pilin-like protein minor pilin or pseudopilin Adherence Hemorrhagic coli pilus
ygdb	3100248	3100655	100	95.59	ecoli_vf	SPG000137	Pilin-like protein minor pilin or pseudo pilin Adherence Hemorrhagic coli pilus
ppdb	3100652	3101215	100	96.81	ecoli_vf	SPG000112	Pilin-like protein minor pilin or pseudo pilin Adherence Hemorrhagic coli pilus
ppda	3101206	3101676	100	98.94	ecoli_vf	SPG000131	Pilin-like protein minor pilin or pseudo pilin Adherence Hemorrhagic coli pilus
yggr	3218738	3219718	100	94.8	ecoli_vf	SPG000074	Retraction ATPase Adherence Hemorrhagic coli pilus
pixG	3238904	3239896	100	99.09	ecoli_vf	gi:30524683	PixG protein
pixF	3239919	3240528	99.84	99.02	ecoli_vf	gi:30524682	PixF protein
pixJ	3240521	3241084	100	99.64	ecoli_vf	gi:30524681	PixJ protein
pixD	3241121	3241852	100	98.77	ecoli_vf	gi:30524680	PixD protein
pixC	3241921	3244491	99.77	97.79	ecoli_vf	gi:30524679	PixC protein
pixH	3244552	3245139	100	98.13	ecoli_vf	gi:30524678	PixH protein
pixB	3245803	3246078	100	99.28	ecoli_vf	gi:30524676	PixB protein
cah	3274398	3277244	100	100	ecoli_vf	gi:110643163	putative autotransporter
kpsD	3285882	3287558	100	99.11	ecoli_vf	gi:409035	KpsD
kpsM	3300078	3300854	100	97.68	ecoli_vf	SPG000093	E. coli kpsM and kpsT genes involved in polysaccharide transport.
gspM	3301906	3302441	99.81	93.1	ecoli_vf	gi:157154814	putative general secretion pathway protein YghD
gspL	3302443	3303621	100	95.33	ecoli_vf	gi:157156601	GspL-like protein
gspK	3303618	3304595	100	94.99	ecoli_vf	gi:157155920	general secretion pathway protein K
gspJ	3304600	3305197	99.67	94.48	ecoli_vf	gi:157157609	general secretion pathway protein J
gspI	3305194	3305565	100	94.62	ecoli_vf	gi:157156956	general secretion pathway protein I
gspH	3305562	3306125	100	95.75	ecoli_vf	gi:157158634	general secretion pathway protein H
gspG	3306129	3306584	100	96.49	ecoli_vf	gi:157157959	general secretion pathway protein G
gspF	3306601	3307824	100	94.44	ecoli_vf	gi:157154920	general secretion pathway protein F
gspE	3307824	3309317	100	94.38	ecoli_vf	gi:157159001	general secretory pathway protein E
gspD	3309317	3311377	100	95.25	ecoli_vf	gi:157157281	general secretion pathway protein D
gspC	3311407	3312366	100	95.31	ecoli_vf	gi:157156659	putative type II secretion protein GspC
yghg	3312384	3312794	100	98.05	ecoli_vf	SPG000136	Pilotin Secretion system Type II Secretion System
b2972	3312860	3313669	100	94.94	ecoli_vf	SPG000090	Prepilin peptidase Adherence Hemorrhagic coli pilus
cfaD	3469354	3470434	99.45	83.32	ecoli_vf	gi:110643338	minor pilin protein
cfaC	3470431	3473133	100	90.83	ecoli_vf	gi:218701866	hypothetical protein
cfaB	3473208	3473708	100	90.62	ecoli_vf	gi:218701867	putative adhesin major subunit pilin
cfaA	3473738	3474457	99.86	86.41	ecoli_vf	gi:260857223	fimbrial protein
ECS88_3547	3530308	3531192	100	99.89	ecoli_vf	gi:218560235	lipoprotein NlpI
gspo	3687119	3687796	100	97.79	ecoli_vf	SPG000100	Prepilin peptidase Secretion system Type II Secretion System
hofq	3737683	3738921	100	97.82	ecoli_vf	SPG000051	Outer membrane secretin Adherence Hemorrhagic coli pilus
chuS	3871103	3872131	100	99.9	ecoli_vf	gi:110643743	putative heme/hemoglobin transport protein
chuA	3872180	3874162	100	100	ecoli_vf	gi:110643744	outer membrane hemin receptor
chuT	3874768	3875760	100	99.9	ecoli_vf	gi:91213007	putative periplasmic binding protein
chuW	3875780	3877117	100	100	ecoli_vf	gi:110643748	putative oxygen independent coproporphyrinogen III oxidase
chuX	3877130	3877624	100	100	ecoli_vf	gi:110643749	hypothetical protein
chuY	3877624	3878247	100	100	ecoli_vf	gi:110643750	hypothetical protein
chuU	3878296	3879288	100	99.8	ecoli_vf	gi:91213011	putative permease of iron compound ABC transport system
chuV	3879255	3880055	100	99.88	ecoli_vf	gi:26250140	ATP-binding hydrophilic protein ChuV
gadX	3889840	3890472	100	93.84	ecoli_vf	SPG000043	gb|ADUM01000070.1|:99762-100394 Escherichia coli 3431 gec3431.assembly.48 whole genome shotgun sequence HTH-type transcriptional regulator gadX
upaG/ehaG	3990349	3995223	100	99.98	ecoli_vf	gi:110643846	hemagglutinin/invasin
aslA	4212894	4214322	100	98.18	ecoli_vf	gi:9965749	putative arylsulfatase
ibeC	4400721	4402499	100	99.89	ecoli_vf	gi:91213503	hypothetical protein
yjaa	4469448	4469867	100	100	ecoli_vf	SPG000135	hypothetical protein
cadA	4632312	4634487	100	99.03	ecoli_vf	SPG000027	gb|AY319765.1|:1081-3256 Escherichia coli cadBA operon partial sequence
tia	4787785	4788540	100	99.47	ecoli_vf	gi:91213830	adhesin/virulence factor Hek
papX	4790676	4791230	100	100	ecoli_vf	gi:110644638	PapX protein
papG	4791490	4792497	100	99.8	ecoli_vf	gi:91213835	p pilus adhesin PapG protein
papF	4792541	4793075	100	98.69	ecoli_vf	gi:218701688	fimbrial adapter PapF
papE	4793120	4793659	100	99.44	ecoli_vf	gi:218559965	Fimbrial tip protein PapE
papK	4793668	4794204	100	98.88	ecoli_vf	gi:91213838	minor pilin subunit PapK
papJ	4794214	4794795	100	99.83	ecoli_vf	gi:117625205	PapJ protein
papD	4794832	4795566	100	99.86	ecoli_vf	gi:117625206	pilus assembly protein chaperone PapD
papC	4795637	4798168	100	99.88	ecoli_vf	gi:218559969	Outer membrane usher protein PapC precursor
papH	4798206	4798793	100	99.15	ecoli_vf	gi:91213842	minor pilin subunit PapH
papA	4798856	4799407	100	90.04	ecoli_vf	SPG000114	Escherichia coli isolate 840379 papA F48 gene complete cds.
papB	4799615	4799929	100	100	ecoli_vf	gi:91213844	pap operon regulatory protein PapB
papI	4800244	4800512	87.91	95.17	ecoli_vf	gi:117625211	fimbrial regulatory protein
cnf1	4820263	4823307	100	100	ecoli_vf	gi:386606905	cytotoxic necrotizing factor 2 protein Cnf2
hlyD	4824253	4825689	100	100	ecoli_vf	gi:91213872	hemolysin D
hlyB	4825708	4827831	100	100	ecoli_vf	gi:91213873	hemolysin secretion protein HlyB
hlyA	4827902	4830976	100	100	ecoli_vf	gi:91213874	hemolysin A
hlyC	4830988	4831662	100	99.56	ecoli_vf	gi:26249404	Hemolysin C
cdiA	4847259	4856987	100	99.98	ecoli_vf	gi:110644687	hemagglutinin-related protein
cdiB	4857000	4858766	100	99.43	ecoli_vf	gi:110644688	hemolysin activator HlyB
fimB	4910460	4911062	100	99.83	ecoli_vf	gi:26251199	Type 1 fimbriae Regulatory protein fimB
fimE	4911540	4912136	100	100	ecoli_vf	gi:110644754	type 1 fimbriae regulatory protein FimE
fimA	4912617	4913165	100	100	ecoli_vf	gi:110644756	type-1 fimbrial major subunit
fimI	4913112	4913769	99.25	99.24	ecoli_vf	gi:117626623	FimI fimbrial protein
fimC	4913806	4914531	100	99.59	ecoli_vf	gi:91213961	periplasmic chaperone protein FimC precursor
fimG	4917786	4918289	100	100	ecoli_vf	gi:110644761	FimG protein precursor
fimH	4918300	4919211	100	99.78	ecoli_vf	gi:110644762	FimH protein precursor
ccdb	7023	7327	80.05	97.05	ecoli_vf	SPG000138	Plasmid KIL19 (from E.coli) cytotoxic protein (ccdB) gene complete cds.
senB	31681	32955	100	100	ecoli_vf	gi:91206275	enterotoxin TieB protein
trat	70211	70942	100	100	ecoli_vf	SPG000097	Plasmid R100 (from E.coli) complement resistance (traT) gene.
traJ	93352	93956	99.83	99.83	ecoli_vf	gi:150860	TraJ
fdeC	2855588	2859835	99.93	98.21	vfdb	YP_002390132	(fdeC) adhesin FdeC [FdeC (VF0506)] [Escherichia coli O45:K1:H7 str. S88]
focA	2935892	2936437	98.53	77.26	vfdb	NP_753153	(focA) F1C major fimbrial subunit precursor [F1C fimbriae (VF0224)] [Escherichia coli CFT073]
aslA	4212894	4214322	100	98.18	vfdb	AAG10151	(aslA) putative arylsulfatase [AslA (VF0238)] [Escherichia coli O18:K1:H7 str. RS218]
papE	4793120	4793659	100	94.07	vfdb	NP_755460	(papE) P pilus minor subunit PapE [P fimbriae (VF0220)] [Escherichia coli CFT073]

## Sheet: Putative phage
REGION_LENGTH	COMPLETENESS	#CDS	POSSIBLE PHAGE	GC_PERCENTAGE
39.3Kb	intact	53	PHAGE_Salmon_SEN34_NC_028699(24)	0.5086
18.2Kb	intact	26	PHAGE_Entero_I2_2_NC_001332(7)	0.4071
42.7Kb	questionable	57	PHAGE_Entero_DE3_NC_042057(23)	0.5082
15Kb	incomplete	15	PHAGE_Cronob_vB_CsaM_GAP32_NC_019401(2)	0.488
3.1Kb	incomplete	6	PHAGE_Stx2_c_Stx2a_F451_NC_049924(3)	0.5261
35.7Kb	incomplete	7	PHAGE_Escher_RCS47_NC_042128(5)	0.4907
10.6Kb	intact	12	PHAGE_Entero_P4_NC_001609(9)	0.4993
4.1Kb	questionable	7	PHAGE_Stx2_c_Stx2a_F451_NC_049924(3)	0.5292
43.4Kb	intact	52	PHAGE_Entero_cdtI_NC_009514(35)	0.4982

## Sheet: methylome motif summary
motifString	modificationType	fraction	#Detected	#Genome	groupTag	partnerMotifString
GATC	m6A	0.99878	40946	40996	GATC	GATC
GCATNNNNNNNNTCC	m6A	0.998478	656	657	GGANNNNNNNNATGC/GCATNNNNNNNNTCC	GGANNNNNNNNATGC
GGANNNNNNNNATGC	m6A	1	657	657	GGANNNNNNNNATGC/GCATNNNNNNNNTCC	GCATNNNNNNNNTCC
RCCCGGRYV	m4C	0.569717	523	918	RCCCGGRYV
BATGCAT	m6A	0.363703	499	1372	BATGCAT
